# Supplementary material for: BP1003 Decreases STAT3 Expression and Its Pro-Tumorigenic Functions in Solid Tumors and the Tumor Microenvironment
Source: Biomedicines. 2024 Aug 20;12(8):1901. doi: 10.3390/biomedicines12081901 (PMC11351911; doi:10.3390/biomedicines12081901)
Supplement: Supplementary file 1 [file biomedicines-12-01901-s001.zip]

Archive with 1 entries (1 files):
- biomedicines-3114238-supplementary.pdf
